# Supplementary material for: Nutrition in Abrupt Sunlight Reduction Scenarios: Envisioning Feasible Balanced Diets on Resilient Foods
Source: Nutrients. 2022 Jan 23;14(3):492. doi: 10.3390/nu14030492 (PMC8839908; doi:10.3390/nu14030492)
Supplement: Supplementary file 1 [file nutrients-14-00492-s001.zip]

Archive with 1 entries (1 files):
- nutrients-1545281-supplementary.xlsx
