# Supplementary material for: Nutrition in Abrupt Sunlight Reduction Scenarios: Envisioning Feasible Balanced Diets on Resilient Foods
Source: Nutrients. 2022 Jan 23;14(3):492. doi: 10.3390/nu14030492 (PMC8839908; doi:10.3390/nu14030492)
Supplement: Supplementary file 1 [file nutrients-14-00492-s001.zip › nutrients-1545281-supplementary.xlsx]

## Sheet: Nutrition Calculator with comme
Nutrition data		- Original nutrition data per 100 g of food in this table
		- Green: data input				- To input a new food, copy cells from last row BG:CY to another empty row.								Vitamins												Minerals													Amino acids
Food	Notes	Source	$/kg	macronutrients	Energy	Protein digestibility	Protein	Fat total	Saturated fats	Trans fats	Carbohydrates	Fiber	Sugars	Vitamin A	Vitamin E	Vitamin D	Vitamin C	Thiamine (B1)	Riboflavin (B2)	Niacin (B3)	Vitamin B6	Vitamin B12	Vitamin K	Folate (B9)	Pantothenic Acid (B5)	Calcium	Iron	Magnesium	Phosphorus	Potassium	Sodium	Zinc	Copper	Manganese	Selenium	Iodine	Chromium	Molybdenum	Histidine	Isoleucine	Leucine	Lysine	Methionine	Cysteine	Phenylalanine	Tyrosine	Threonine	Tryptophan	Valine
		most of the data is from USDA, but they do not list iodine - you can find iodine source as comment in the iodine column, mostly from this database:https://nevo-online.rivm.nl/Default.aspx	https://docs.google.com/spreadsheets/d/1AZKnsalnSGmLAL_N75IUNTq5mbliIO1zXZH62WUtg8Y/edit?pli=1&skip_itp2_check=true#gid=688677139	g	kcal/100g	%	g	g	g	g	g	g	g	µg	µg	µg	mg	mg	mg	mg	mg	µg	µg	µg	mg	mg	mg	mg	mg	mg	mg	mg	µg	mg	µg	µg	µg	µg	g	g	g	g	g	g	g	g	g	g	g
Potatoes	Potatoes, boiled, cooked in skin, flesh, without salt	https://fdc.nal.usda.gov/fdc-app.html#/food-details/170438/nutrients	0.0792667	22.1	87	0.89	1.87	0.1	0.026	0	20.13	1.8	0.91	0	10	0	13	0.106	0.02	1.439	0.299	0	2.2	10	0.52	5	0.31	22	44	379	4	0.3	188	0.138	0.3	2.5			0.041	0.076	0.112	0.114	0.03	0.024	0.083	0.069	0.068	0.029	0.105
Wheat flour	white, all-purpose, unenriched	https://fdc.nal.usda.gov/fdc-app.html#/food-details/169761/nutrients			364		10.33	0.98	0.155		76.31	2.7	0.27	0	60	0	0	0.12	0.04	1.25	0.044	0	0.3	26	0.438	15	1.17	22	108	107	2	0.7	144	0.682	33.9				0.23	0.357	0.71	0.228	0.183	0.219	0.52	0.312	0.281	0.127	0.415
Wheat (hard red spring)		https://fdc.nal.usda.gov/fdc-app.html#/food-details/168889/nutrients			329	0.86	15.4	1.92	0.314		68	12.2	0.41	0	1010	0	0	0.504	0.11	5.71	0.336	0	1.9	43	0.935	25	3.6	124	332	340	2	2.78	410	4.06	70.7				0.33	0.541	1.04	0.404	0.23	0.404	0.724	0.441	0.433	0.195	0.679
Bread (whole-wheat)		https://fdc.nal.usda.gov/fdc-app.html#/food-details/172690/nutrients			278	0.97	8.4	5.4	0.796		51.4	6	3.84	0	760	0	0	0.303	0.227	3.98	0.199	0	9.4	65	0.473	33	3.1	81	187	314	346	1.5	253	1.88	38.6				0.194	0.314	0.574	0.244	0.136	0.186	0.403	0.252	0.248	0.122	0.375
Barley (pearled)	cooked	https://fdc.nal.usda.gov/fdc-app.html#/food-details/170285/nutrients			123		2.26	0.44	0.093		28.2	3.8	0.28	0	10	0	0	0.083	0.062	2.06	0.115	0	0.8	16	0.135	11	1.33	22	54	93	3	0.82	105	0.259	8.6				0.051	0.083	0.154	0.084	0.043	0.05	0.127	0.065	0.077	0.038	0.111
Canola oil	rapeseed/canola	https://fdc.nal.usda.gov/fdc-app.html#/food-details/172336/nutrients			884	0	0	100	7.365	0.395	0	0	0	0	17460	0	0	0	0	0	0	0	71.3	0	0	0	0	0	0	0	0	0	0	0	0	0
Canola meal		http://dx.doi.org/10.1016/B978-0-9818936-5-5.50012-7			342.095	0.84	36.45	3.155	0.245		41.975	32.95	8.6		1300			0.51	0.57	15.6				80	0.93	635	16.2	535	1025	1165	85	5.2	520	5.45	110			140	1.1	1.47	2.46	2.02	0.715	0.75	1.36	1.03	1.505	0.48	1.79
Rice (brown)		https://fdc.nal.usda.gov/fdc-app.html#/food-details/169704/nutrients			123		2.74	0.97	0.26	0	25.6	1.6	0.24	0	170	0	0	0.178	0.069	2.56	0.123	0	0.2	9	0.38	3	0.56	39	103	86	4	0.71	106	0.974	5.8				0.066	0.109	0.214	0.099	0.058	0.031	0.133	0.097	0.095	0.033	0.151
Corn flour (whole-grain)		https://fdc.nal.usda.gov/fdc-app.html#/food-details/170290/nutrients			361		6.93	3.86	0.543		76.8	7.3	0.64	11	420	0	0	0.246	0.08	1.9	0.37	0	0.3	25	0.658	7	2.38	93	272	315	5	1.73	230	0.46	15.4				0.211	0.248	0.85	0.195	0.145	0.125	0.34	0.282	0.261	0.049	0.351
Corn	cooked, yellow	https://fdc.nal.usda.gov/fdc-app.html#/food-details/169999/nutrients			96		3.41	1.5	0.197	0	21	2.4	4.54	13	90	0	5.5	0.093	0.057	1.68	0.139	0	0.4	23	0.792	3	0.45	26	77	218	1	0.62	49	0.167	0.2				0.091	0.133	0.358	0.141	0.069	0.027	0.155	0.126	0.133	0.023	0.191
Soy flour	full-fat, raw	https://fdc.nal.usda.gov/fdc-app.html#/food-details/174273/nutrients			434	0.84	37.81	20.65	2.987	0	31.92	9.6	7.5	6	1950	0	0	0.581	1.16	4.32	0.461	0	70	345	1.59	206	6.37	429	494	2515	13	3.92	2920	2.275	7.5				0.931	1.675	2.812	2.298	0.466	0.556	1.802	1.306	1.5	0.502	1.724
Soybeans (green)	cooked	https://fdc.nal.usda.gov/fdc-app.html#/food-details/169283/nutrients			141		12.4	6.4	0.74	0	11	4.2		8		0	17	0.26	0.155	1.25	0.06	0		111	0.128	145	2.5	60	158	539	14	0.91	117	0.502	1.4				0.332	0.543	0.883	0.739	0.15	0.113	0.559	0.443	0.492	0.15	0.549
Anchovy
Cattle (meat, mechanically separated)	mechanically separated, raw	https://fdc.nal.usda.gov/fdc-app.html#/food-details/168630/nutrients	30	38.49	276	0.95	14.97	23.52	11.78		0	0		0			0	0.072	0.118	2.546	0.29	2.56		5	0.279	485	5.67	17	324	277	57	3.58	56	0.012	20.7	3.3			0.443	0.584	1.199	1.161	0.426	0.23	0.644	0.381	0.474	0.168	0.915
Cattle (organs)	calculated from individual organ nutritional values using organ proportion in one animal				139.808	0.95	20.5838	4.88617	1.91434	0.202621	2.10331	0	0	2446.51	236.488	0.367789	8.45116	0.0784105	1.17688	6.20075	0.313126	21.663	0.898316	72.3116	2.3283	35.5832	5.19777	16.2989	244.918	181.434	76.9979	2.86425	3826.72	0.151619	37.4634	0	0	0	0.304371	0.574653	1.06806	1.44548	0.507903	0.178884	0.541859	0.460914	0.847429	0.243148	0.252781
Milk (whole)	whole, 3.25% milkfat, without added vitamin A and vitamin D	https://fdc.nal.usda.gov/fdc-app.html#/food-details/172217/nutrients		11.2	61	0.94	3.15	3.27	1.865		4.78	0	5.05	46	70	0.1	0	0.046	0.169	0.089	0.036	0.45	0.3	5	0.373	113	0.03	10	84	132	43	0.37	25	0.004	3.7	14.1			0.095	0.163	0.299	0.264	0.083	0.019	0.163	0.159	0.134	0.04	0.206
Sugar (beets)		https://fdc.nal.usda.gov/fdc-app.html#/food-details/746784/nutrients			385	0	0	0.32			99.6															1	0.05	0.3	0	2	1	0.01	7	0.004
Spirulina (dry)	iodind content is from http://www.aulamedica.es/nh/pdf/9001.pdf	https://fdc.nal.usda.gov/fdc-app.html#/food-details/170495/nutrients http://www.aulamedica.es/nh/pdf/9001.pdf		89.09	290	0.852	57.47	7.72	2.65	0	23.9	3.6		29	5000	0	10.1	2.38	3.67	12.82	0.364	0	25.5	94	3.48	120	28.5	195	118	1363	1048	2	6100	1.9	7.2	142			1.085	3.209	4.947	3.025	1.149	0.662	2.777	2.584	2.97	0.929	3.512
Emi-tsunomata (dry)		https://fdc.nal.usda.gov/fdc-app.html#/food-details/167602/nutrients	2	62.97	259	0.7695	15.34	1.39	0.45	0	46.24	36.7		406	5500	3.1	29	0.48	1.59	3.75	0.23	2.25		188		299	66.38	692	260	2944	4331	2.53	470	5.88					0.229	0.563	0.903	0.751	0.254	0.254	0.807	0.335	0.583	0.162	0.664
Kelp (dry)	original was raw, I increased values 6x for dried, iodine conten from Variability of iodine content in common commercially available edible seaweeds Preliminary studies on the iodine content of some marine algae from coastal areas of Jaffna Peninsula	https://fdc.nal.usda.gov/fdc-app.html#/food-details/168457/nutrients	2	70.86	258	0.7675	10.08	3.36	1.482	0	57.42	7.8	0	36	5220	0	18	0.3	0.9	2.82	0.012	0	396	1080	3.852	1008	17.1	726	252	534	1398	7.38	780	1.2	4.2	130000	0	0	0.144	0.456	0.498	0.492	0.15	0.588	0.258	0.156	0.33	0.288	0.432
Laver (dry)	original was raw, I increased values 6x for dried	https://fdc.nal.usda.gov/fdc-app.html#/food-details/168458/nutrients	2	67.2	210	0.862	34.86	1.68	0.366	0	30.66	1.8	0	1560	6000	0	234	0.588	2.676	8.82	0.954	0	24	876	3.126	420	10.8	12	348	2136	288	6.3	1584	5.928	4.2	1600	0	0	0.84	1.554	3.006	1.332	0.87	0.6	1.638	1.524	1.392	0.258	2.412
Wakame (dry)	original was raw, I increased values 10x for dried	https://fdc.nal.usda.gov/fdc-app.html#/food-details/170496/nutrients	2	76.86	270	0.7	18.18	3.84	0.78	0	54.84	3	0	108	6000	0	18	0.36	1.38	9.6	0.012	0	31.8	1176	4.182	900	13.08	642	480	300	5232	2.28	1704	8.4	4.2	3200	0	0	0.09	0.522	1.542	0.672	0.378	0.168	0.672	0.294	0.99	0.21	1.254
Bacteria (methan)		https://www.unibio.dk/end-product/chemical-composition-1/			526	0.852	68.526	8.554	0.648		8.836		3.5					1.21	7.3	13						280	33.2	300	1900	690	700	3.6	9600	0	1.7				1.62	3.17	5.45	4.07	1.94	0.46	3.06	2.39	3.23	1.89	4.22
Lignocellulosic sugar	sugar from cellulose				400	0					100		100
Mushrooms, shiitake, raw		https://fdc.nal.usda.gov/fdc-app.html#/food-details/169242/nutrients	200	9.52	34	0.69	2.24	0.49		0	6.79	2.5	2.38			0.4		0.015	0.217	3.877	0.293			13	1.5	2	0.41	20	112	304	9	1.03	142	0.23	5.7	14.8			0.056	0.111	0.189	0.134	0.033	0.022	0.111	0.078	0.134	0.011	0.145
Mushrooms, oyster, raw		https://fdc.nal.usda.gov/fdc-app.html#/food-details/168580/nutrients	800	9.81	33	0.60305	3.31	0.41	0.062	0	6.09	2.3	1.11	2	0	0.7	0	0.125	0.349	4.956	0.11	0	0	38	1.294	3	1.33	18	120	420	18	0.77	244	0.113	2.6	26.6			0.07	0.112	0.168	0.126	0.042	0.028	0.112	0.084	0.14	0.042	0.197
Meat and bone meal, high-fat	no info on vitamins!	https://www.feedipedia.org/node/222			405.272	0.9	52.5942	10.9212			3.0656	0														10110	61.5	220	4870	460	750	11.4	2100	2.6					1.10448	1.52523	3.15565	2.62971	0.683725	0.578536	1.7882	1.15707	1.73561	0.315565	2.31414
[truncated: 96 more columns]

## Sheet: Food Nutritional Content
Nutrient class			Macronutrients							Essential fatty acids		Vitamins												Minerals											Amino acids
Nutrient	Energy	Protein digestibility	Protein	Fat total	Saturated fats	Trans fats	Carbo- hydrates	Fiber	Sugars	Omega-3 (ALA)	Omega-6 (LA)	Vitamin A	Vitamin E	Vitamin D	Vitamin C	Thiamine (B1)	Riboflavin (B2)	Niacin (B3)	Vitamin B6	Vitamin B12	Vitamin K	Folate (B9)	Panthotenic acid (B5)	Calcium	Iron	Magnesium	Phosphorus	Potassium	Sodium	Zinc	Copper	Manganese	Selenium	Iodine	Histidine	Isoleucine	Leucine	Lysine	Methionine	Cysteine	Phenyl- alanine	Tyrosine	Threonine	Tryptophan	Valine
Unit	kcal	-	g	g	g	g	g	g	g	g	g	µg	µg	µg	mg	mg	mg	mg	mg	µg	µg	µg	mg	mg	mg	mg	mg	mg	mg	mg	µg	mg	µg	µg	g	g	g	g	g	g	g	g	g	g	g
Potatoes	87	0.89	1.87	0.1	0.026	0	20.13	1.8	0.91	0.01	0.032	0	10	0	13	0.106	0.02	1.439	0.299	0	2.2	10	0.52	5	0.31	22	44	379	4	0.3	188	0.138	0.3	2.5	0.041	0.076	0.112	0.114	0.03	0.024	0.083	0.069	0.068	0.029	0.105
Wheat flour	364	0.86	10.33	0.98	0.155		76.31	2.7	0.27	0.022	0.391	0	60	0	0	0.12	0.04	1.25	0.044	0	0.3	26	0.438	15	1.17	22	108	107	2	0.7	144	0.682	33.9		0.23	0.357	0.71	0.228	0.183	0.219	0.52	0.312	0.281	0.127	0.415
Wheat (hard red spring)	329	0.97	15.4	1.92	0.314		68	12.2	0.41	0.036	0.727	0	1010	0	0	0.504	0.11	5.71	0.336	0	1.9	43	0.935	25	3.6	124	332	340	2	2.78	410	4.06	70.7		0.33	0.541	1.04	0.404	0.23	0.404	0.724	0.441	0.433	0.195	0.679
Barley (pearled)	123	0.9	2.26	0.44	0.093		28.2	3.8	0.28	0.021	0.193	0	10	0	0	0.083	0.062	2.06	0.115	0	0.8	16	0.135	11	1.33	22	54	93	3	0.82	105	0.259	8.6		0.051	0.083	0.154	0.084	0.043	0.05	0.127	0.065	0.077	0.038	0.111
Canola oil	884		0	100	7.365	0.395	0	0	0	9.137	19.005	0	17460	0	0	0	0	0	0	0	71.3	0	0	0	0	0	0	0	0	0	0	0	0	0
Rice (white)	130	0.86	2.69	0.28	0.077		28.2	0.4	0.05	0.013	0.062	0	40	0	0	0.02	0.013	0.4	0.093	0	0	3	0.39	10	0.2	12	43	35	1	0.49	69	0.472	7.5		0.063	0.116	0.222	0.097	0.063	0.055	0.144	0.09	0.096	0.031	0.164
Rice (brown)	123	0.72	2.74	0.97	0.26	0	25.6	1.6	0.24	0.011	0.355	0	170	0	0	0.178	0.069	2.56	0.123	0	0.2	9	0.38	3	0.56	39	103	86	4	0.71	106	0.974	5.8		0.066	0.109	0.214	0.099	0.058	0.031	0.133	0.097	0.095	0.033	0.151
Corn flour (whole-grain)	361	0.84	6.93	3.86	0.543		76.8	7.3	0.64	0.053	1.71	11	420	0	0	0.246	0.08	1.9	0.37	0	0.3	25	0.658	7	2.38	93	272	315	5	1.73	230	0.46	15.4		0.211	0.248	0.85	0.195	0.145	0.125	0.34	0.282	0.261	0.049	0.351
Corn	96	0.89	3.41	1.5	0.197	0	21	2.4	4.54	0.018	0.586	13	90	0	5.5	0.093	0.057	1.68	0.139	0	0.4	23	0.792	3	0.45	26	77	218	1	0.62	49	0.167	0.2		0.091	0.133	0.358	0.141	0.069	0.027	0.155	0.126	0.133	0.023	0.191
Soy flour	434	0.84	37.81	20.65	2.987	0	31.92	9.6	7.5	1.378	10.28	6	1950	0	0	0.581	1.16	4.32	0.461	0	70	345	1.59	206	6.37	429	494	2515	13	3.92	2920	2.275	7.5		0.931	1.675	2.812	2.298	0.466	0.556	1.802	1.306	1.5	0.502	1.724
Soybeans	172	0.91	18.2	8.97	1.3	0	8.36	6	3	0.598	4.46	0	350	0	1.7	0.155	0.285	0.399	0.234	0	19.2	54	0.179	102	5.14	86	245	515	1	1.15	407	0.824	7.3		0.449	0.807	1.36	1.11	0.224	0.268	0.869	0.63	0.723	0.242	0.831
Anchovy (raw)	131	0.913	20.35	4.84	1.282		0	0	0	0.017136	0.0821187	15	570		0	0.055	0.256	14.024	0.143	0.62	0.1	9	0.645	147	3.25	41	174	383	104	1.72	211	0.07	36.5		0.599	0.938	1.654	1.869	0.602	0.218	0.794	0.687	0.892	0.228	1.048
Cattle (lean)	203	0.95	29.9	8.37	3.25	0.259	0	0	0	0.017	0.333	1	220	0.1	0	0.077	0.286	5.79	0.564	2.86	1.5	7	0.52	14	2.98	21	237	339	64	6.91	94	0.016	31.3		1.1	1.45	2.65	2.91	0.857	0.342	1.25	1.13	1.42	0.325	1.54
Cattle (fat)	680	0.95	10.6	70.3	28.5		0	0	0	1.04	1.62	0	0	0.4	0	0.03	0.046	1.53	0.14	0.9	3.1	0	0.221	19	1.08	6	64	99	23	1.24	40	0	8.3		0.34	0.485	0.847	0.9	0.277	0.137	0.421	0.339	0.425	0.07	0.528
Cattle (organs)	139.808	0.95	20.5838	4.88617	1.91434	0.202621	2.10331	0	0	0.0170737	0.245958	2446.51	236.488	0.367789	8.45116	0.0784105	1.17688	6.20075	0.313126	21.663	0.898316	72.3116	2.3283	35.5832	5.19777	16.2989	244.918	181.434	76.9979	2.86425	3826.72	0.151619	37.4634	0	0.304371	0.574653	1.06806	1.44548	0.507903	0.178884	0.541859	0.460914	0.847429	0.243148	0.252781
Milk (whole)	61	0.94	3.15	3.27	1.865		4.78	0	5.05	0.075	0.12	46	70	0.1	0	0.046	0.169	0.089	0.036	0.45	0.3	5	0.373	113	0.03	10	84	132	43	0.37	25	0.004	3.7	14.1	0.095	0.163	0.299	0.264	0.083	0.019	0.163	0.159	0.134	0.04	0.206
Sugar (beets)	385		0	0.32			99.6																	1	0.05	0.3	0	2	1	0.01	7	0.004
Spirulina (dry)	290	0.852	57.47	7.72	2.65	0	23.9	3.6		0.823	1.254	29	5000	0	10.1	2.38	3.67	12.82	0.364	0	25.5	94	3.48	120	28.5	195	118	1363	1048	2	6100	1.9	7.2	142	1.085	3.209	4.947	3.025	1.149	0.662	2.777	2.584	2.97	0.929	3.512
Emi-tsunomata (dry)	259	0.77	15.34	1.39	0.45	0	46.24	36.7				406	5500	3.1	29	0.48	1.59	3.75	0.23	2.25		188		299	66.38	692	260	2944	4331	2.53	470	5.88			0.229	0.563	0.903	0.751	0.254	0.254	0.807	0.335	0.583	0.162	0.664
Laver (dry)	210	0.862	34.86	1.68	0.366	0	30.66	1.8	0	0.006	0.024	1560	6000	0	234	0.588	2.676	8.82	0.954	0	24	876	3.126	420	10.8	12	348	2136	288	6.3	1584	5.928	4.2	1600	0.84	1.554	3.006	1.332	0.87	0.6	1.638	1.524	1.392	0.258	2.412
Wakame (dry)	270	0.7	18.18	3.84	0.78	0	54.84	3	0	0.012	0.06	108	6000	0	18	0.36	1.38	9.6	0.012	0	31.8	1176	4.182	900	13.08	642	480	300	5232	2.28	1704	8.4	4.2	3200	0.09	0.522	1.542	0.672	0.378	0.168	0.672	0.294	0.99	0.21	1.254
Methane-oxidizing bacteria (dry)	526	0.852	68.526	8.554	0.648		8.836		3.5							1.21	7.3	13						280	33.2	300	1900	690	700	3.6	9600	0	1.7		1.62	3.17	5.45	4.07	1.94	0.46	3.06	2.39	3.23	1.89	4.22
Lignocellulosic sugar	400						100		100
	[1]	https://pubmed.ncbi.nlm.nih.gov/22691755/
	[2]	https://www.sciencedirect.com/science/article/pii/S0377840119315275
	[3]	https://www.ncbi.nlm.nih.gov/pmc/articles/PMC6551690/pdf/nuy066.pdf
	[4]	https://www.ncbi.nlm.nih.gov/pmc/articles/PMC6179135/
	[5]	http://www.aulamedica.es/nh/pdf/9001.pdf

## Sheet: Human Nutritional Needs
Nutrient family	Macronutrients							Essential fatty acids
Nutrient	Protein	Fat total	Saturated fats	Trans fats	Carbohydrates	Fiber	Sugars	Omega-3 (ALA)	Omega-6 (LA)
Unit	g	g	g	g	g	g	g	g	g
MRAI (lower limit)	46	35	1e-99	1e-99	50	25	1e-99	1.35	10
AI (lower limit)	51	46.67	1e-99	1e-99	130	25	1e-99	2	14.5
AI (upper limit)	78.75	70	23.33	2.3	400	70	52.5	2.8	18.67
MRAI (upper limit	140	81.67	200	200	500	500	131.25	4.67	23.33
SRAI (upper limit)	400	200	200	200	N/A	N/A	N/A	N/A	N/A
Nutrient family	Vitamins
Nutrient	Vitamin A	Vitamin E	Vitamin D	Vitamin C	Thiamine (B1)	Riboflavin (B2)	Niacin (B3)	Vitamin B6	Vitamin B12	Vitamin K	Folate (B9)	P. acid* (B5)
Unit	µg	µg	µg	mg	mg	mg	mg	mg	µg	µg	µg	mg
MRAI (lower limit)	500	10000	3.8	28	0.88	1.2	12	1.3	0.9	70	160	5
AI (lower limit)	700	15000	15	82.5	1.15	1.6	15	1.65	4	105	330	5
AI (upper limit)	3000	300000	250	2000	N/A	N/A	35	25	25	N/A	1000	20
MRAI (upper limit	8000	1000000	1925	4000	N/A	N/A	1000	100	N/A	N/A	N/A	N/A
SRAI (upper limit)	N/A	N/A	15000	N/A	N/A	N/A	3000	500	N/A	N/A	N/A	N/A
Nutrient family	Minerals
Nutrient	Calcium	Iron	Magnesium	Phosphorus	Potassium	Sodium	Zinc	Copper	Manganese	Selenium	Iodine
Unit	mg	mg	mg	mg	mg	mg	mg	µg	mg	µg	µg
MRAI (lower limit)	500	13	325	550	3500	1e-99	9.5	900	2.05	55	150
AI (lower limit)	1000	13.5	362.5	700	4700	2000	9.5	1450	3	70	150
AI (upper limit)	2500	45	N/A	4000	7000	2300	25	5000	11	300	600
MRAI (upper limit	16500	60	N/A	N/A	N/A	N/A	40	10000	11	400	3000
SRAI (upper limit)	N/A	1240	N/A	N/A	N/A	N/A	N/A	N/A	N/A	N/A	18000
Nutrient family	Amino acids
Nutrient	Histidine	Isoleucine	Leucine	Lysine	Methionine	Cysteine	Phenylalanine	Tyrosine	Threonine	Tryptophan	Valine
Unit	g	g	g	g	g	g	g	g	g	g	g
MRAI (lower limit)	0.62	1.24	2.42	1.86	0.62	0.25	0.93	0.25	0.93	0.25	1.61
AI (lower limit)	0.62	1.24	2.42	1.86	0.62	0.25	0.93	0.25	0.93	0.25	1.61
AI (upper limit)	N/A	N/A	N/A	N/A	N/A	N/A	N/A	N/A	N/A	N/A	N/A
MRAI (upper limit	N/A	N/A	N/A	N/A	N/A	N/A	N/A	N/A	N/A	N/A	N/A
SRAI (upper limit)	N/A	N/A	N/A	N/A	N/A	N/A	N/A	N/A	N/A	N/A	N/A
	*	Panthotenic acid
	[1]	https://health.gov/sites/default/files/2019-09/2015-2020_Dietary_Guidelines.pdf					[11]	https://www.britannica.com/science/human-nutrition/Essential-nutrients
	[2]	https://www.nal.usda.gov/sites/default/files/fnic_uploads//recommended_intakes_individuals.pdf					[12]	https://www.ncbi.nlm.nih.gov/pmc/articles/PMC4224210/
	[3]	https://efsa.onlinelibrary.wiley.com/doi/pdf/10.2903/sp.efsa.2017.e15121					[13]	https://studentaffairs.duke.edu/sites/default/files/u110/TooMuchFiber082015.pdf
	[4]	https://efsa.onlinelibrary.wiley.com/doi/epdf/10.2903/j.efsa.2009.1176					[14]	http://lpi.oregonstate.edu/
	[5]	http://www.efsa.europa.eu/sites/default/files/efsa_rep/blobserver_assets/ndatolerableuil.pdf					[15]	https://www.ncbi.nlm.nih.gov/pmc/articles/PMC3174857/
	[6]	https://www.unhcr.org/uk/45fa745b2.pdf					[16]	https://pubmed.ncbi.nlm.nih.gov/17209171/
	[7]	https://apps.who.int/iris/bitstream/handle/10665/43411/WHO_TRS_935_eng.pdf					[17]	https://en.wikipedia.org/wiki/Vitamin_D_toxicity
	[8]	https://www.livescience.com/36470-human-population-weight.html					[18]	https://www.merckmanuals.com/professional/nutritional-disorders/vitamin-deficiency,-dependency,-and-toxicity/
	[9]	https://apps.who.int/iris/bitstream/handle/10665/42665/WHO_TRS_916.pdf?sequence=1					[19]	https://www.hsph.harvard.edu/nutritionsource/
	[10]	Management of Nutrition in Major Emergencies, WHO					[20]	https://www.mhlw.go.jp/file/06-Seisakujouhou-10900000-Kenkoukyoku/Overview.pdf

## Sheet: Cattle (organs) calculations
			Organ	Beef, brain, cooked, simmered	Beef, heart, cooked, simmered	Beef, kidneys, cooked, simmered	Beef, liver, cooked, braised	Beef, lungs, cooked, braised	Beef, pancreas, cooked, braised	Beef, spleen, cooked, braised	Beef, thymus, cooked, braised	Beef, tripe, cooked, simmered		TOTAL
Portion	100	g	Weight	4.416	22.08	11.592	67.896	42.504	4.968	9.936	1.656	97.152		262.2
			Weight/100	0.04416	0.2208	0.11592	0.67896	0.42504	0.04968	0.09936	0.01656	0.97152
Energy	139.808	kcal/100g		151	165	158	191	120	271	145	319	94		366.578
Protein digestibility	0.92				0.953	0.92	0.963	0.952		0.945		0.971		2.41279
Protein	20.5838	g		11.7	28.5	27.3	29.1	20.4	27.1	25.1	21.8	11.7		53.9707
Fat total	4.91474	g		10.5	4.7	4.7	5.3	3.7	17.2	4.2	25	4.1		12.8864
Saturated fats	1.91434	g		2.39	1.4	1.44	2.95	1.27	5.9	1.39	8.61	1.36		5.01939
Trans fats	0.216211	g		0.5	0.2	0.3	0.4					0.2		0.566904
Carbohydrates	2.10379	g		1.5	0.2	0	5.1	0	0	0	0	2		5.51614
Fiber	0	g		0	0	0	0	0	0	0	0	0		0
Sugars	0	g		0	0	0	0					0		0
Omega-3 (ALA)	0.0170737	g		0	0.012	0.011	0.017	0.03	0.12	0	0.17	0.008		0.0447672
Omega-6 (LA)	0.245958	g		0.039	0.736	0.626	0	0.25	1.87	0.31	2.72	0.137		0.644902
Vitamin A	2446.51	µg		6	0	0	9440	12	0	0	0	0		6414.75
Vitamin E	236.484	µg		1670	290	0	510					140		620.062
Vitamin D	0.367789	µg		0	0.1	1.1	1.2							0.964344
Vitamin C	8.51579	mg		11	0	0	2	33	20	50	30	0		22.3284
Thiamine (B1)	0.0784105	mg		0.069	0.101	0.16	0.194	0.035	0.18	0.048	0.084	0		0.205592
Riboflavin (B2)	1.17688	mg		0.217	1.21	2.97	3.42	0.143	0.485	0.3	0.225	0.025		3.08577
Niacin (B3)	6.20075	mg		3.62	6.68	3.92	17.5	2.49	3.97	5.57	1.84	0.461		16.2584
Vitamin B6	0.313126	mg		0.143	0.245	0.391	1.02	0.02	0.18	0.04	0.08	0		0.821017
Vitamin B12	21.663	µg		10.1	10.8	24.9	70.6	2.59	16.6	5.02	1.51	0.72		56.8005
Vitamin K	0.898316	µg		0.1	0.5	0	3.3					0		2.35538
Folate (B9)	72.3116	µg		5	5	83	253	8	3	4	1	3		189.601
Panthotenic acid (B5)	2.3283	mg		1.21	1.6	1.56	7.11	0.623	4.25	0.876	1.97	0.097		6.10479
Calcium	35.5832	mg		9	5	19	6	11	16	12	10	81		93.299
Iron	5.19777	mg		2.3	6.38	5.8	6.54	5.4	2.61	39.4	1.49	0.66		13.6285
Magnesium	16.2989	mg		12	21	12	21	10	21	19	10	15		42.7358
Phosphorus	244.918	mg		335	254	304	497	178	453	305	364	66		642.175
Potassium	181.434	mg		244	219	135	352	173	246	284	433	42		475.719
Sodium	76.9979	mg		108	59	94	79	101	60	57	116	68		201.888
Zinc	2.86425	mg		1.09	2.87	2.84	5.3	1.64	4.6	2.79	2.2	1.71		7.51007
Copper	3826.74	µg		230	559	1	14300	221	89	924	43	0		10033.7
Manganese	0.151619	mg		0.028	0.033	0.185	0.356	0.015	0.208	0.075	0.099	0.103		0.397545
Selenium	37.4634	µg		21.8	38.9	168	36.1	50.3	48.5	91.4	21.6	11.8		98.229
Iodine	0	µg												0
Histidine	0.304486	g		0.295	0.607	0.631		0.62	0.533	0.9	0.385	0.198		0.798363
Isoleucine	0.574653	g					1.35	0.973	1.37	0.968	0.745			1.50674
Leucine	1.06806	g					2.67	1.5	2.12	2.22	1.46			2.80046
Lysine	1.44554	g		0.7	2.024	1.695	2.25	1.45	2	1.82	1.82	0.681		3.7902
Methionine	0.507888	g		0.328	0.885	0.748	0.759	0.408	0.49	0.462	0.304	0.279		1.33168
Cysteine	0.178996	g		0.195	0.326	0.405		0.313	0.347	0.727	0.28	0.118		0.469327
Phenylalanine	0.541722	g		0.682	1.454	1.493		0.829	1.13	1.01	0.626	0.388		1.4204
Tyrosine	0.461088	g		0.597	1.26	1.261		0.46	1.18	0.715	0.454	0.438		1.20897
Threonine	0.847362	g		0.624	1.337	1.242	1.22	0.761	1.26	0.988	0.79	0.442		2.22178
Tryptophan	0.243101	g		0.192	0.402	0.494	0.368	0.186	0.351	0.261	0.168	0.111		0.637411
Valine	0.252781	g						1	1.45	1.51	0.947			0.662792

## Sheet: Combination Results
	Macronutrients & essential fatty acids													Vitamins													Minerals													Amino acids
No amount given?	#N/A	0	0	0	0	0	0	0	0	0	0	0	0	#N/A	0	0	0	0	0	0	0	0	0	0	0	0	#N/A	0	0	0	0	0	0	0	0	0	0	0	0	#N/A	0	0	0	0	0	0	0	0	0
Dangerously low	#N/A	0	0	0	0	0	0	0	0	0	0	0	0	#N/A	0	0	0	0	0	0	0	0	0	0	0	0	#N/A	0	0	0	0	0	0	0	0	0	0	0	0	#N/A	0	0	0	0	0	0	0	0	0
	#VALUE!													#VALUE!													#VALUE!													#VALUE!
Tolerably low	#N/A	0	0	0	0	0	0	0	0	0	0	0	0	#N/A	0	0	0	0	0	0	0	0	0	0	0	0	#N/A	0	0	0	0	0	0	0	0	0	0	0	0	#N/A	0	0	0	0	0	0	0	0	0
	#VALUE!													#VALUE!													#VALUE!													#VALUE!
Adequate intake	#N/A	0	0	0	0	0	0	0	0	0	0	0	0	#N/A	0	0	0	0	0	0	0	0	0	0	Cattle (organs)	0	#N/A	0	0	0	0	0	0	0	0	0	0	0	0	#N/A	0	0	0	0	0	0	0	0	0
Tolerably high	#N/A	0	0	0	0	0	0	0	0	0	0	0	0	#N/A	0	0	0	0	0	0	0	0	0	0	Lignocellulosic sugar	0	#N/A	0	0	0	0	0	0	0	0	0	0	0	0	#N/A	0	0	0	0	0	0	0	0	0
	#VALUE!													#VALUE!													#VALUE!													#VALUE!
Dangerously high	#N/A	0	0	0	0	0	0	0	0	0	0	0	0	#N/A	0	0	0	0	0	0	0	0	0	0	Bread (whole-wheat)	0	#N/A	0	0	0	0	0	0	0	0	0	0	0	0	#N/A	0	0	0	0	0	0	0	0	0
	#VALUE!													#VALUE!													#VALUE!													#VALUE!
Extremely high	#N/A	0	0	0	0	0	0	0	0	0	0	0	0	#N/A	0	0	0	0	0	0	0	0	0	0	Sugar (beets)	0	#N/A	0	0	0	0	0	0	0	0	0	0	0	0	#N/A	0	0	0	0	0	0	0	0	0
	#VALUE!													#VALUE!													#VALUE!													#VALUE!
	kCal
Total:	#VALUE!
#VALUE!	#VALUE!
#VALUE!	#VALUE!
#VALUE!	#VALUE!
#VALUE!	#VALUE!
#VALUE!	#VALUE!
#VALUE!	#VALUE!
#VALUE!	#VALUE!
#VALUE!	#VALUE!
#VALUE!	#VALUE!
#VALUE!	#VALUE!
#VALUE!	#VALUE!
#VALUE!	#VALUE!
#VALUE!	#VALUE!
#VALUE!	#VALUE!
#VALUE!	#VALUE!
#VALUE!	#VALUE!
#VALUE!	#VALUE!
#VALUE!	#VALUE!
#VALUE!	#VALUE!
#VALUE!	#VALUE!
[truncated: 3 more columns]

## Sheet: Copy of Combination Results
	Macronutrients & essential fatty acids													Vitamins													Minerals													Amino acids
No amount given?	#N/A													#N/A													#N/A													#N/A
Too low	#N/A													#N/A													#N/A													#N/A
	#N/A													#N/A													#N/A													#N/A
Too high	#N/A													#N/A													#N/A													#N/A
	#N/A													#N/A													#N/A													#N/A
	kCal
Total:	#VALUE!
#VALUE!	#VALUE!
#VALUE!	#VALUE!
#VALUE!	#VALUE!
#VALUE!	#VALUE!
#VALUE!	#VALUE!
#VALUE!	#VALUE!
#VALUE!	#VALUE!
#VALUE!	#VALUE!
#VALUE!	#VALUE!
#VALUE!	#VALUE!
#VALUE!	#VALUE!
#VALUE!	#VALUE!
#VALUE!	#VALUE!
#VALUE!	#VALUE!
#VALUE!	#VALUE!
#VALUE!	#VALUE!
#VALUE!	#VALUE!
#VALUE!	#VALUE!
#VALUE!	#VALUE!
#VALUE!	#VALUE!

## Sheet: Human Nutrition (Reference)
	Terms								Sources:	http://health.gov/dietaryguidelines/2015/guidelines/appendix-7/	https://health.gov/sites/default/files/2019-09/2015-2020_Dietary_Guidelines.pdf
	RDA	Recommended Dietary Allowance								https://web.archive.org/web/20170426214512/http://umm.edu/health/medical/altmed/supplement/vitamin-b5-pantothenic-acid
	AI	Adequate Intake			b					https://web.archive.org/web/20200614075559/http://dietarysupplementdatabase.usda.nih.gov/ingredient_calculator/equation.php
	UI	Tolerable Upper Intake Level								https://ods.od.nih.gov/factsheets/VitaminA-HealthProfessional/
	AMDR	Acceptable Macronutrient Distribution Range								http://lpi.oregonstate.edu/mic/other-nutrients/choline
	Median Age, U.S.A. (yr.)	37.8								https://www.nal.usda.gov/sites/default/files/fnic_uploads//recommended_intakes_individuals.pdf
				US values						https://www.efsa.europa.eu/sites/default/files/efsa_rep/blobserver_assets/ndatolerableuil.pdf
		Source of Goal	Human Average	Female 19-30	Male 19-30	Female 31-50	Male 31-50			https://efsa.onlinelibrary.wiley.com/doi/pdf/10.2903/sp.efsa.2017.e15121
	Calorie level(s) Assesed		2100	2000	2400	1800	2200	Range for AMDR (+/-)	Min	Max	kcal/g
	Macronutrients		https://apps.who.int/iris/bitstream/handle/10665/68660/a83743.pdf						g/day	g/day	https://www.nal.usda.gov/fnic/how-many-calories-are-one-gram-fat-carbohydrate-or-protein	https://www.britannica.com/science/human-nutrition
	Protein, g	RDA	51	46	56	46	56
	Protein, % kcal	AMDR	22.5	22.5	22.5	22.5	22.5	12.5	52.5	183.75	4
	Carbohydrate, g	RDA	130	130	130	130	130
	Carbohydrate, %kcal	AMDR	55	55	55	55	55	10	236.25	341.25	4
	Dietary Fiber, g	14g/1,000 kcal	29.4	28	33.6	25.2	30.8					no upper limits	https://www.ncbi.nlm.nih.gov/pmc/articles/PMC4224210/
	Total fat, %kcal	AMDR	27.5	27.5	27.5	27.5	27.5	7.5	46.6667	81.6667	9
															maximum allowed income per day						http://www.efsa.europa.eu/sites/default/files/efsa_rep/blobserver_assets/ndatolerableuil.pdf	https://www.nutri-facts.org/en_US/nutrients/minerals/magnesium/safety.html
	Minerals							EU values (m)	EU values (f)	https://efsa.onlinelibrary.wiley.com/doi/pdf/10.2903/sp.efsa.2017.e15121									in bold: EU data
	Iodine, mcg	RDA	150	150	150	150	150	150	150						Iodine	µg	3000		3000	https://www.mhlw.go.jp/file/06-Seisakujouhou-10900000-Kenkoukyoku/Overview.pdf	600	http://www.efsa.europa.eu/sites/default/files/efsa_rep/blobserver_assets/ndatolerableuil.pdf	1100	https://www.nal.usda.gov/sites/default/files/fnic_uploads//recommended_intakes_individuals.pdf
	Chromium, mcg	RDA	30	25	35	25	35								Chromium	µg	250		250	http://www.efsa.europa.eu/sites/default/files/efsa_rep/blobserver_assets/ndatolerableuil.pdf	usda says that there is not enough data to determine UL	https://www.nal.usda.gov/sites/default/files/fnic_uploads//recommended_intakes_individuals.pdf
	Molybdenum, mcg	RDA	45	45	45	45	45	65	65						Molybdenum	µg	2000		2000	https://www.nal.usda.gov/sites/default/files/fnic_uploads//recommended_intakes_individuals.pdf	600	http://www.efsa.europa.eu/sites/default/files/efsa_rep/blobserver_assets/ndatolerableuil.pdf
	Calcium, mg	PRI	975	1000	1000	1000	1000	1000	950						Calcium	mg	2500		2500	https://lpi.oregonstate.edu/mic/minerals/calcium#toxicity	https://www.nal.usda.gov/sites/default/files/fnic_uploads//recommended_intakes_individuals.pdf
	Iron, mg	RDA	13	18	8	18	8	11	16						Iron	mg	60		45	https://lpi.oregonstate.edu/mic/minerals/iron#toxicity	50-60	http://www.efsa.europa.eu/sites/default/files/efsa_rep/blobserver_assets/ndatolerableuil.pdf
	Magnesium, mg	AI	325	310	400	320	420	350	300						Magnesium	mg	350		350	https://lpi.oregonstate.edu/mic/minerals/magnesium#toxicity	250	https://www.nutri-facts.org/en_US/nutrients/minerals/magnesium/safety.html	250 but it does not count Mg from food	http://www.efsa.europa.eu/sites/default/files/efsa_rep/blobserver_assets/ndatolerableuil.pdf
	Phosphorus, mg	AI	550	700	700	700	700	550	550						Phosphorus	mg	4000		4000	https://lpi.oregonstate.edu/mic/minerals/phosphorus#toxicity	3000	http://www.efsa.europa.eu/sites/default/files/efsa_rep/blobserver_assets/ndatolerableuil.pdf
	Potassium, mg	AI	3500	4700	4700	4700	4700	3500	3500						Potassium	mg	7000		no limits, maybe 10 g can cuse some problems with hearth for some people, 5-7 g in supplemental potassium	http://www.efsa.europa.eu/sites/default/files/efsa_rep/blobserver_assets/ndatolerableuil.pdf
	Sodium, mg	AI	2000	2300	2300	2300	2300	2000	2000						Sodium	mg	2300		2300	https://www.nutri-facts.org/en_US/nutrients/minerals/sodium-and-chloride/safety.html	eu regulator did not put any limits for sodium
	Zinc, mg	RDA	9.5	8	11	8	11	see source							Zinc	mg	40		40	https://lpi.oregonstate.edu/mic/minerals/zinc#toxicity	25	eu regulator is more strict because of the small amount of data (small sample, too short interval of experiment etc.)	http://www.efsa.europa.eu/sites/default/files/efsa_rep/blobserver_assets/ndatolerableuil.pdf
	Copper, mcg	RDA	900	900	900	900	900	1600	1300						Copper	µg	10000		10000	https://lpi.oregonstate.edu/mic/minerals/copper#toxicity	5 mg	http://www.efsa.europa.eu/sites/default/files/efsa_rep/blobserver_assets/ndatolerableuil.pdf
	Manganese, mg	AI	2.05	1.8	2.3	1.8	2.3	3	3						Manganese	mg	11		11	there are not good data but some articles demostrate that ther is neurological damage for high doses, but it is not sure which doses so this limi (11mg day) is very strict, eu regulator did not put any limit even thoug it acknowldeged neurological damage	https://lpi.oregonstate.edu/mic/minerals/manganese#toxicity	http://www.efsa.europa.eu/sites/default/files/efsa_rep/blobserver_assets/ndatolerableuil.pdf
	Selenium, mcg	RDA	55	55	55	55	55	70	70						Selenium	µg	400		400	https://lpi.oregonstate.edu/mic/minerals/selenium#toxicity	300	http://www.efsa.europa.eu/sites/default/files/efsa_rep/blobserver_assets/ndatolerableuil.pdf
	Vitamins							EU	8.7864	MJ/day	https://efsa.onlinelibrary.wiley.com/doi/pdf/10.2903/sp.efsa.2017.e15121		old rda values		maximum allowed income per day
	Vitamin A, µg RAE	PRI	700	700	900	700	900	700	µg/d		lower	Vitamin A, µg RAE	900		Vitamin A	µg	3000		10,000 IUs daily	https://www.ncbi.nlm.nih.gov/books/NBK532916/	> 4500 units (> 1500 RAE)/day	https://www.merckmanuals.com/professional/nutritional-disorders/vitamin-deficiency,-dependency,-and-toxicity/vitamin-a-toxicity	1000 IU = 300mcg		https://www.nutri-facts.org/en_US/nutrients/vitamins/a/intake-recommendations.html
	Vitamin E, µg AT	AI	12	15	15	15	15	12	µg/d		AI, lower	Vitamin E, µg AT	15000		Vitamin E	µg	1000000		1000 mg/day	https://www.merckmanuals.com/professional/nutritional-disorders/vitamin-deficiency,-dependency,-and-toxicity/vitamin-e-toxicity	300 mg	http://www.efsa.europa.eu/sites/default/files/efsa_rep/blobserver_assets/ndatolerableuil.pdf
	Vitamin D, µg	RDA	15	15	15	15	15	15	µg/d		AI, same	Vitamin D, µg	15		Vitamin D	µg	250		250 microg/d (10,000 IU vitamin D3)	https://pubmed.ncbi.nlm.nih.gov/17209171/	100 µg/d	https://www.nal.usda.gov/sites/default/files/fnic_uploads//recommended_intakes_individuals.pdf	50	http://www.efsa.europa.eu/sites/default/files/efsa_rep/blobserver_assets/ndatolerableuil.pdf
	Vitamin C, mg	RDA	82.5	75	90	75	90	102.5	mg/d		lower	Vitamin C, mg	82.5		Vitamin C	mg	4000		2000 mg/day.	https://www.merckmanuals.com/professional/nutritional-disorders/vitamin-deficiency,-dependency,-and-toxicity/vitamin-c-toxicity	3-4 g	http://www.efsa.europa.eu/sites/default/files/efsa_rep/blobserver_assets/ndatolerableuil.pdf
	Thiamin, mg	PRI	0.87864	1.1	1.2	1.1	1.2	0.1	mg/MJ	0.87864	lower	Thiamin, mg	1.15		Thiamine (B1)	mg	1e+99		-no toxic concentration	https://ods.od.nih.gov/factsheets/Thiamin-HealthProfessional/	http://www.efsa.europa.eu/sites/default/files/efsa_rep/blobserver_assets/ndatolerableuil.pdf
	Riboflavin, mg	RDA	1.2	1.1	1.3	1.1	1.3	1.6	mg/d		higher, AI	Riboflavin, mg	1.2		Riboflavin (B2)	mg	1e+99		-no toxic concentration	https://lpi.oregonstate.edu/mic/vitamins/riboflavin#toxicity	http://www.efsa.europa.eu/sites/default/files/efsa_rep/blobserver_assets/ndatolerableuil.pdf
	Niacin, mg	PRI	14.0582	14	16	14	16	1.6	mg NE/MJ	14.0582	lower	Niacin, mg	15		Niacin (B3)	mg	3000		3000 mg/day	https://www.merckmanuals.com/professional/nutritional-disorders/vitamin-deficiency,-dependency,-and-toxicity/niacin-toxicity	35 mg/day	https://lpi.oregonstate.edu/mic/vitamins/niacin#toxicity	900 but 2 forms!	http://www.efsa.europa.eu/sites/default/files/efsa_rep/blobserver_assets/ndatolerableuil.pdf
	Vitamin B6, mg	RDA	1.3	1.3	1.3	1.3	1.3	1.65	mg/d		same	Vitamin B6, mg	1.3		Vitamin B6	mg	500		500 mg/day	https://www.merckmanuals.com/professional/nutritional-disorders/vitamin-deficiency,-dependency,-and-toxicity/vitamin-b6-toxicity	100	https://www.hsph.harvard.edu/nutritionsource/vitamin-b6/	100 mg/day.	https://lpi.oregonstate.edu/mic/vitamins/vitamin-B6#toxicity	25 mg	http://www.efsa.europa.eu/sites/default/files/efsa_rep/blobserver_assets/ndatolerableuil.pdf
	Vitamin B12, µg	RDA	2.4	2.4	2.4	2.4	2.4	4	µg/d		higher, AI	Vitamin B12, µg	2.4		Vitamin B12	µg	1e+99		-no toxic concentration	https://lpi.oregonstate.edu/mic/vitamins/vitamin-B12#toxicity	25 mcg per day	https://www.hsph.harvard.edu/nutritionsource/vitamin-b12/	-no toxicity	http://www.efsa.europa.eu/sites/default/files/efsa_rep/blobserver_assets/ndatolerableuil.pdf
	Choline, mg	AI	400	425	550	425	550	400	mg/d		lower	Choline, mg	487.5		Choline	mg	3500		3500 mg/d	https://lpi.oregonstate.edu/mic/other-nutrients/choline
	Vitamin K, µg	AI	70	90	120	90	120	70	µg/d		AI	Vitamin K, µg	105		Vitamin K	µg	1e+99		-no toxic concentration, only for synthethic K3	https://lpi.oregonstate.edu/mic/vitamins/vitamin-K#toxicity	http://www.efsa.europa.eu/sites/default/files/efsa_rep/blobserver_assets/ndatolerableuil.pdf
	Folate, µg DFE	PRI	330	400	400	400	400	330	µg/d		lower	Folate, µg DFE	400		Folate (B9)	µg	1000		1,000 μg/day but it is not really strong limit, it only mask vit B12 deficiency	https://lpi.oregonstate.edu/mic/vitamins/folate#toxicity	https://www.hsph.harvard.edu/nutritionsource/folic-acid/
	Vitamin B5, mg	AI	5					5	mg/d		same, AI	Vitamin B5, mg	5		Vitamin B5	mg	1e+99		-no toxic concentration, only side effects were reported	https://lpi.oregonstate.edu/mic/vitamins/pantothenic-acid#toxicity	http://www.efsa.europa.eu/sites/default/files/efsa_rep/blobserver_assets/ndatolerableuil.pdf
	Essential amino acids		mg/kg per day	g/person per day	upper limit	source (table 23)	https://apps.who.int/iris/bitstream/handle/10665/43411/WHO_TRS_935_eng.pdf
	Histidine	RDA	10	0.62	1.24	upper limit = 2x RDA, 3-4x seems frequent but cannot be assumed risk-free	https://www.ncbi.nlm.nih.gov/books/NBK234922/#ddd0000073	https://apps.who.int/iris/bitstream/handle/10665/43411/WHO_TRS_935_eng.pdf;jsessionid=604229D2E720F520A375A90178C43C6E?sequence=1
	Isoleucine	RDA	20	1.24	2.48
	Leucine	RDA	39	2.418	4.836	Parameter	2
	Lysine	RDA	30	1.86	3.72	Weight of person	62	https://www.livescience.com/36470-human-population-weight.html
	Methionine + Cysteine	RDA	15	0.93	1.86
	Methionine	RDA	10	0.62	1.24
	Cysteine	RDA	4	0.248	0.496
	Phenylalanine + Tyrosine	RDA	25	1.55	3.1
	Phenylalanine	RDA	15	0.93	1.86
	Tyrosine	RDA	4	0.248	0.496
	Threonine	RDA	15	0.93	1.86
	Tryptophan	RDA	4	0.248	0.496
	Valine	RDA	26	1.612	3.224
			minimal intake	uperlimit intake
	Macronutrients		g	g
	Protein		51	245		140	https://apps.who.int/iris/bitstream/handle/10665/42665/WHO_TRS_916.pdf?sequence=1	245	https://pubs.rsc.org/en/content/articlehtml/2016/fo/c5fo01530h	308	https://pubmed.ncbi.nlm.nih.gov/24834017/
	Total lipid (fat)		35	70		15-30% E	https://apps.who.int/iris/bitstream/handle/10665/42665/WHO_TRS_916.pdf?sequence=1	there are countries where is the fat intake much smaller, Table 6 in the link shows developing countries where they have much smaller fat intake than 15%E	http://archive.unu.edu/unupress/food/V193e/ch07.htm	11 g in Rwanda in 1961	https://ourworldindata.org/food-supply
	Carbohydrate, by difference		130	341		130	https://health.gov/our-work/food-nutrition/2015-2020-dietary-guidelines/guidelines/appendix-7/	260	https://www.nhs.uk/live-well/eat-well/what-are-reference-intakes-on-food-labels/	65%E	https://www.ncbi.nlm.nih.gov/pmc/articles/PMC4224210/	no upper limits	https://www.ncbi.nlm.nih.gov/pmc/articles/PMC4224210/
	Fiber, total dietary		29.4			no upper limits	https://www.ncbi.nlm.nih.gov/pmc/articles/PMC4224210/
	Sugars, total including NLEA			131.25		less than 10% energy intake per day	https://www.who.int/publications/i/item/9789241549028	less than 25% energy intake per day	http://fnic.nal.usda.gov/dietary-guidance/dietary-reference-intakes/dri-tables-and-application-reports
	Fats		g
	Omega-3	RDA		2.8			https://efsa.onlinelibrary.wiley.com/doi/epdf/10.2903/j.efsa.2009.1176	0.6-1.2% E	http://fnic.nal.usda.gov/dietary-guidance/dietary-reference-intakes/dri-tables-and-application-reports
	18:3 n-3 c,c,c (ALA)	RDA	2				https://efsa.onlinelibrary.wiley.com/doi/epdf/10.2903/j.efsa.2009.1176	0.5 E%	https://efsa.onlinelibrary.wiley.com/doi/pdf/10.2903/sp.efsa.2017.e15121	1.35	https://health.gov/sites/default/files/2019-09/2015-2020_Dietary_Guidelines.pdf
	20:5 n-3 (EPA)	RDA					https://efsa.onlinelibrary.wiley.com/doi/epdf/10.2903/j.efsa.2009.1176	https://www.ncbi.nlm.nih.gov/pmc/articles/PMC4748485/
	22:6 n-3 (DHA)	RDA					https://efsa.onlinelibrary.wiley.com/doi/epdf/10.2903/j.efsa.2009.1176	https://www.ncbi.nlm.nih.gov/pmc/articles/PMC4748485/
	EPA + DHA	RDA	0.25				https://efsa.onlinelibrary.wiley.com/doi/epdf/10.2903/j.efsa.2009.1176	https://efsa.onlinelibrary.wiley.com/doi/pdf/10.2903/sp.efsa.2017.e15121
	Omega-6 (18:2n-6; LA)	RDA	10	23.3333			https://efsa.onlinelibrary.wiley.com/doi/epdf/10.2903/j.efsa.2009.1176	5-10% E	http://fnic.nal.usda.gov/dietary-guidance/dietary-reference-intakes/dri-tables-and-application-reports	4 E%	https://efsa.onlinelibrary.wiley.com/doi/pdf/10.2903/sp.efsa.2017.e15121	14.5	https://health.gov/sites/default/files/2019-09/2015-2020_Dietary_Guidelines.pdf
	Saturated			210		less than 10% energy intake per day	https://apps.who.int/iris/bitstream/handle/10665/42665/WHO_TRS_916.pdf?sequence=1		http://fnic.nal.usda.gov/dietary-guidance/dietary-reference-intakes/dri-tables-and-application-reports
	Trans			21		less than 1% energy intake per day	https://apps.who.int/iris/bitstream/handle/10665/42665/WHO_TRS_916.pdf?sequence=1
	Macronutrients	2100	kcal				https://apps.who.int/iris/bitstream/handle/10665/42665/WHO_TRS_916.pdf?sequence=1	Going over these upper limits would not be toxic but a balanced diet should fall within those limits
		min E%	max E%	kcal/g	min g	max g	other min/max found
	Total fats	15	30	9	35	70	20-35%	https://health.gov/sites/default/files/2019-09/2015-2020_Dietary_Guidelines.pdf	there are countries where is the fat intake much smaller, Table 6 in the link shows developing countries where they have much smaller fat intake than 15%E	http://archive.unu.edu/unupress/food/V193e/ch07.htm	11 g in Rwanda in 1961	https://ourworldindata.org/food-supply
	Saturated	0	10	9	0	23.3333
	Omega-6	5	8	9	11.6667	18.6667
	Omega-3	1	2	9	2.33333	4.66667
	Trans	0	1	9	0	2.33333
	Monounsaturated	9	24	9	21	56
	Carbohydrates	55	75	4	288.75	393.75	45-65%, >130g	https://health.gov/sites/default/files/2019-09/2015-2020_Dietary_Guidelines.pdf	>130g	https://health.gov/our-work/food-nutrition/2015-2020-dietary-guidelines/guidelines/appendix-7/	>260g	https://www.nhs.uk/live-well/eat-well/what-are-reference-intakes-on-food-labels/	no upper limits	https://www.ncbi.nlm.nih.gov/pmc/articles/PMC4224210/	>50-100 g	https://www.britannica.com/science/human-nutrition/Essential-nutrients
	Sugars	0	10	4	0	52.5	<131.25g = 25% energy intake per day	https://www.nal.usda.gov/sites/default/files/fnic_uploads//recommended_intakes_individuals.pdf
	Proteins	10	15	4	52.5	78.75	10-35%, >51g	https://health.gov/sites/default/files/2019-09/2015-2020_Dietary_Guidelines.pdf	>0.83g/kg	https://apps.who.int/iris/bitstream/handle/10665/43411/WHO_TRS_935_eng.pdf;jsessionid=604229D2E720F520A375A90178C43C6E?sequence=1	<131.25g = 25% = UL; 183.75 g = 35% = danger (rabbit starvation syndrome) (see the data in the abstract)	https://journals.humankinetics.com/view/journals/ijsnem/16/2/article-p129.xml?content=pdf	<140	https://apps.who.int/iris/bitstream/handle/10665/42665/WHO_TRS_916.pdf?sequence=1	<3.5g/kg/day	https://pubs.rsc.org/en/content/articlehtml/2016/fo/c5fo01530h	<4.4g/kg/day	https://pubmed.ncbi.nlm.nih.gov/24834017/
	Fibers				29.4		https://health.gov/sites/default/files/2019-09/2015-2020_Dietary_Guidelines.pdf	>38/25	https://www.nal.usda.gov/sites/default/files/fnic_uploads//recommended_intakes_individuals.pdf

## Sheet: Vitamins backup
Vitamins main sheet
		EDIT		-this table contains the amounts of nutrients in 2100 kCal, not in 100g of the food
	NUTRITION PER 2100 kCal	Biotin (B7)	Food	kCal Per 100g	Vitamin A	Vitamin E	Vitamin D	Vitamin C	Thiamine (B1)	Riboflavin (B2)	Niacin (B3)	Vitamin B6	Vitamin B12	Vitamin K	Folate (B9)	Vitamin B5		Source
					µg	µg	µg	mg	mg	mg	mg	mg	µg	µg	µg	mg
			Tuna	103	326	0	0	20.4	0.673	2.038	313.852	17.323	38.72	0	183	8.56		http://ndb.nal.usda.gov/ndb/foods/show/4603?fg=&man=&lfacet=&count=&max=35&sort=&qlookup=tuna%2C+raw&offset=&format=Full&new=&measureby=
			Beef	276	0	0	0	0	0.548	0.898	0	2.206	19.5	0	38	2.123		http://ndb.nal.usda.gov/ndb/foods/show/3792?fg=&man=&lfacet=&count=&max=35&sort=&qlookup=Beef%2C+raw&offset=&format=Full&new=&measureby=
			Liver	135	77252	5910	37.75	20.2	2.939	42.84	204.871	16.8	922.12	48.2	4510	0		https://ndb.nal.usda.gov/ndb/foods/show/3787?man=&lfacet=&count=&max=&qlookup=&offset=&sort=&format=Abridged&reportfmt=other&rptfrm=&ndbno=&nutrient1=&nutrient2=&nutrient3=&subset=&totCount=&measureby=&_action_show=Apply+Changes&Qv=15.55&Q7109=3.0
			Chicken	213	2288	0	0	25.6	0.6	1.8	65.5	3.35	10.94	0	296	10.57		http://ndb.nal.usda.gov/ndb/foods/show/824?fg=&man=&lfacet=&count=&max=35&sort=&qlookup=chicken+raw&offset=35&format=Stats&new=&measureby=
			Shitakke Mushroom	34	0	0	52.5	0	0.926	13.402	239	18.096	0	0	803	92.64		http://ndb.nal.usda.gov/ndb/foods/show/2988?fg=&man=&lfacet=&count=&max=35&sort=&qlookup=mushroom%2C+raw&offset=&format=Full&new=&measureby=
			Oyster Mushroom	33	127.273	0	135.227	0	7.95455	22.2091	315.382	7	0	0	2418.18	82.3455		http://ndb.nal.usda.gov/ndb/foods/show/3595?fg=&man=&lfacet=&count=&max=35&sort=&qlookup=mushroom%2C+raw&offset=&format=Full&new=&measureby=
			Milk	61	1583.6	2409.84	5.16393	0	1.58361	5.81803	3.06393	1.23934	15.4918	13.7705	172.131	0		https://ndb.nal.usda.gov/ndb/foods/show/180?fgcd=Dairy+and+Egg+Products&manu=&lfacet=&format=&count=&max=35&offset=35&sort=&qlookup=milk
			Egg	143	2349.65	15419.6	30.1049	0	0.587413	6.71119	1.1014	2.4965	13.0699	4.40559	690.21	22.5126		https://ndb.nal.usda.gov/ndb/foods/show/112?manu=&fgcd=
			Bacteria	76	1657.89	82894.7	0	0	33.4342	201.711	359.211	0	0	0	0	0		http://www.unibio.dk/end-product/chemical-composition-2
			ArborVitae Tea	40				8750
			Dandelions	40				6125						136150
			Spirulina dried	290	210	36206.9	0	73.1379	17.2345	26.5759	92.8345	2.63586	0	184.655	680.69	25.2		https://fdc.nal.usda.gov/fdc-app.html#/food-details/170495/nutrients
			EMI-TSUNOMATA, dry	290	2940	40044.8	22.4483	0	3.47586	11.5138	27.1552	1.66552	16.2931	0	1361.38	0		https://fdc.nal.usda.gov/fdc-app.html#/food-details/167602/nutrients
	NUTRITION PER 2100 kCal		Food		Vitamin A	Vitamin E	Vitamin D	Vitamin C	Thiamine (B1)	Riboflavin (B2)	Niacin (B3)	Vitamin B6	Vitamin B12	Vitamin K	Folate (B9)	Vitamin B5
					%DN	%DN	%DN	%DN	%DN	%DN	%DN	%DN	%DN	%DN	%DN	%DN
			Tuna		46.5714	0	0	24.7273	76.5956	169.833	2232.51	1332.54	1613.33	0	55.4545	171.2
			Beef		0	0	0	0	62.3691	74.8333	0	169.692	812.5	0	11.5152	42.46
			Liver		11036	49250	251.667	24.4848	334.494	3570	1457.3	1292.31	38421.7	68.8571	1366.67	0
			Chicken		326.857	0	0	31.0303	68.2874	150	465.919	257.692	455.833	0	89.697	211.4
			Shitakke Mushroom		0	0	350	0	105.39	1116.83	1700.07	1392	0	0	243.333	1852.8
			Oyster Mushroom		18.1818	0	901.515	0	905.325	1850.76	2243.39	538.462	0	0	732.782	1646.91
			Milk		226.229	20082	34.4262	0	180.234	484.836	21.7946	95.3342	645.492	19.6721	52.161	0
			Egg		335.664	128497	200.699	0	66.8548	559.266	7.83454	192.039	544.58	6.29371	209.154	450.252
			Bacteria		236.842	690789	0	0	3805.22	16809.2	2555.16	0	0	0	0	0
			ArborVitae Tea					10606.1
			Dandelions					7424.24						194500
			Spirulina dried		30	301724	0	88.652	1961.5	2214.66	660.356	202.759	0	263.793	206.27	504
			EMI-TSUNOMATA, dry		420	333707	149.655	0	395.596	959.483	193.162	128.117	678.879	0	412.539	0
		INPUT CALORIES PER FOOD
		UNTIL SUGAR REMAINS (NO VITAMINS)
		↓↓↓↓↓			Oil	Oil	Oil	water	water	water	water	water	water	oil	water	water		http://www.webmd.com/vitamins-and-supplements/nutrition-vitamins-11/fat-water-nutrient
	Food	Calories	Calories Remaining		Vitamin A	Vitamin E	Vitamin D	Vitamin C	Thiamine (B1)	Riboflavin (B2)	Niacin (B3)	Vitamin B6	Vitamin B12	Vitamin K	Folate (B9)	Vitamin B5
					µg	µg	µg	mg	mg	mg	mg	mg	µg	µg	µg	mg
	Tuna	0	2100	Amounts	2940	40044.8	22.4483	0	3.47586	11.5138	27.1552	1.66552	16.2931	0	1361.38	0
	Beef	0	↑
	Liver	0		%DN	4.2	3337.07	1.49655	0	3.95596	9.59483	1.93162	1.28117	6.78879	0	4.12539	0
	Chicken	0		%cap100	1	1	1	0	1	1	1	1	1	0	1	0		http://www.nationalacademies.org/hmd/Activities/Nutrition/SummaryDRIs/~/media/Files/Activity%20Files/Nutrition/DRIs/ULs%20for%20Vitamins%20and%20Elements.pdf
	Shitakke Mushroom	0			NUTRITION CALCULATOR													https://ods.od.nih.gov/factsheets/VitaminK-HealthProfessional/
	Oyster Mushroom	0
	Milk	0
	Egg	0
	Bacteria	0
	ArborVitae Tea	0
	Dandelions	0
	Spirulina dried	0
	EMI-TSUNOMATA, dry	2100
			Arbor Vitae	Tea	Vitamin C	Units	Vitamin K	Units	Dry Content	Source
					50	mg/100g, fresh			0.3	https://en.wikipedia.org/wiki/Scurvy#Early_modern_era
					50	mg/30g, dry				http://www.ncbi.nlm.nih.gov/pmc/articles/PMC2647905/
					166.667	mg/100g, dry				https://en.wikipedia.org/wiki/Thuja
			Dandelions	Greens	35	mg/100g, fresh	778	mcg/100g, fresh		https://ndb.nal.usda.gov/ndb/foods/show/2960?manu=&fgcd=
					35	mg/30g, dry	778	mcg/30g, dry		https://en.wikipedia.org/wiki/Taraxacum#Properties
					116.667	mg/100g, dry	2593.33	mcg/100g, dry		https://en.wikipedia.org/wiki/Vitamin_K#Deficiency
			Calories	4	kcal/g
				0.1	digestibility
				40	kcal/100g dry	digestible kcal
				52.5	Number of 100 g dry servings for full daily kcal

## Sheet: Calculations
caloric calculations
	m [g]	calories
proteins	54.45	217.8
carbohydrates		0
lipids	12.45	112.05
	sum:	329.85
	m [g]	calories
proteins	74.2	296.8
carbohydrates	525	2100
lipids	315	2835
Recalculation of price from some foods from https://docs.google.com/spreadsheets/d/126n60MI5pgBgnLfVQRr7H9RMEGTOACO4/edit?skip_itp2_check=true&pli=1#gid=1108752781
food	calories per 100g	$ price per 2250 kcal	$ price per 100 g
Barley, pearled, raw	352	0.3	0.0469333
Cabbage, raw	25	13.08	0.145333
Peas, green, raw	81	0.45	0.0162
Carrots, raw	41	13.39	0.243996
Potatoes	87	2.05	0.0792667
FAT - year consumption									Omega-6 - year consumption
human fat RDA	35	g							RDA	23.3	g
Rwanda average fat consumption in 1961	11	g							RDA	2.33e-05	t
human fat RDA	3.5e-05	t							Human population	7794798739
Rwanda average fat consumption in 1961	1.1e-05	t	https://ourworldindata.org/food-supply						fat requirement per year (who limits)	6.62909e+07	t
Human population	7794798739								omega 6 in of "fresh" krill	0.06	%
fat requirement per year (who limits)	9.95786e+07	t							how much krill we need to cover omega 6	1.10485e+11	t
fat requirement per year (Rwanda "limits")	3.12961e+07	t
									Omega-3 - year consumption
Meat and bone meal									RDA	2.8	g
year production:	300000000	t	http://www.fao.org/3/y5019e05.htm						RDA	2.8e-06	t
fat content	6	%							Human population	7794798739
fat content	18000000	t	0.180762						fat requirement per year (who limits)	7.96628e+06	t
									omega 3 in of "fresh" krill	0.465	%
Milk									how much krill we need to cover omega 6	1.71318e+09	t
year production:	858900000	t	http://www.fao.org/3/ca9509en/CA9509EN.pdf
fat content	3.5	%
fat content	30061500	t
Sardines
year production:	3500000	t	https://www.prnewswire.com/news-releases/2018-sardine-market-report---global-industry-trends-and-forecasts-to-2023-300684777.html	https://www.wikiwand.com/en/List_of_commercially_important_fish_species
fat content	4.2	%	http://www.foodnutritiontable.com/nutritions/nutrient/?id=192
fat content	147000	t
Anchovy
year production:	6200000	t	https://www.wikiwand.com/en/Anchovy#/Fisheries	this shows smaller numbers:	https://www.wikiwand.com/en/List_of_commercially_important_fish_species
fat content	4.8	%
fat content	297600	t
	444600
	0.446482
